# Supplementary material for: Evaluation of Biological Equivalence for Generic Tulathromycin Injections in Cattle
Source: Int J Mol Sci. 2023 Nov 13;24(22):16262. doi: 10.3390/ijms242216262 (PMC10671567; doi:10.3390/ijms242216262)
Supplement: Supplementary file 1 [file ijms-24-16262-s001.zip]

Archive with 1 entries (1 files):
- ijms-2673772-supplementary.pdf
